# Supplementary material for: Novel Bioequivalent Tablet of Solifenacin Succinate Prepared Using Direct Compression Technique for Improved Chemical Stability
Source: Pharmaceutics. 2023 Jun 14;15(6):1723. doi: 10.3390/pharmaceutics15061723 (PMC10301382; doi:10.3390/pharmaceutics15061723)
Supplement: Supplementary file 1 [file pharmaceutics-15-01723-s001.zip]

Archive with 1 entries (1 files):
- pharmaceutics-2391427-supplementary.pdf
